# Supplementary material for: Gene–Environment Correlation over Time: A Longitudinal Analysis of Polygenic Risk Scores for Schizophrenia and Major Depression in Three British Cohorts Studies
Source: Genes (Basel). 2022 Jun 24;13(7):1136. doi: 10.3390/genes13071136 (PMC9320197; doi:10.3390/genes13071136)
Supplement: Supplementary file 1 [file genes-13-01136-s001.zip]

Archive with 5 entries (5 files):
- Supplementary_S1_Power_Calculation.pdf
- Supplementary_S2_Coded_variables.pdf
- Supplementary_S3_environmental_factors.pdf
- Supplementary_S4_SCZ_and_MDD_results.pdf
- Supplementary_S5_Cohort_characteristics.pdf
